# Supplementary material for: Effects of Canopy Litter Removal on Canopy Structure, Understory Light and Vegetation Dynamics in Cunninghamia lanceolata Plantations of Varying Densities
Source: Plants (Basel). 2025 Oct 12;14(20):3144. doi: 10.3390/plants14203144 (PMC12566832; doi:10.3390/plants14203144)
Supplement: Supplementary file 1 [file plants-14-03144-s001.zip]

Archive with 1 entries (1 files):
- plants-3887948-supplementary.pdf
